# Supplementary material for: Poly(acrylic acid-co-acrylamide)/Polyacrylamide pIPNs/Magnetite Composite Hydrogels: Synthesis and Characterization
Source: Gels. 2023 Apr 26;9(5):365. doi: 10.3390/gels9050365 (PMC10217237; doi:10.3390/gels9050365)
Supplement: Supplementary file 1 [file gels-09-00365-s001.zip]

Archive with 1 entries (1 files):
- gels-2306677-supplementary.pdf
